# Supplementary material for: Metagenomic Analysis of Ampelographic Collections of Dagestan Revealed the Presence of Two Novel Grapevine Viruses
Source: Viruses. 2022 Nov 24;14(12):2623. doi: 10.3390/v14122623 (PMC9781968; doi:10.3390/v14122623)
Supplement: Supplementary file 1 [file viruses-14-02623-s001.zip]

Archive with 2 entries (2 files):
- Supplementary Firures.pdf
- Supplementary Tables.xlsx
