# Supplementary material for: Metagenomic Analysis of Ampelographic Collections of Dagestan Revealed the Presence of Two Novel Grapevine Viruses
Source: Viruses. 2022 Nov 24;14(12):2623. doi: 10.3390/v14122623 (PMC9781968; doi:10.3390/v14122623)
Supplement: Supplementary file 1 [file viruses-14-02623-s001.zip › Supplementary Tables.xlsx]

## Sheet: Table S1
Supplementary materials, Shvets et al., 2022. Metagenomic Analysis of Ampelographic Collections of Dagestan Revealed the Presence of Two Novel Grapevine Viruses
Supplementary Table S1. Basic information of selected grape samples and viral infection
Library	Sample number	Variety	Country of origin	Berry color	Symptoms	Virus/Viroid	Amount of virus/viroid
Q24	1454	Narma	Daghestan	white	minor leafroll, deformation, zigzag growth of the shoot; on some shoots, up to 10 small leaves develop from one axillary bud	GFLV, GRSPAV, GRGV, GULV, GPRV, HSVd, GSYVd-1	7
Q25	1453	Narma	Daghestan	white	on some branches, bunches of short shoots are formed; increased foliage, small, corrugated chlorotic leaves	GFLV, GRSPAV, GFkV, GRGV, GPRV, HSVd, GSYVd-1	7
Q26	1452	Moldova	Moldova	black	leafroll; on some branches, deformation, corrugation and size reduction of leaves are observed	GFLV, GRSPaV, GPGV, HSVd, GYSVd-1	5
Q27	1451	Narma	Daghestan	white	leafroll, white small dots located mainly along the central vein	GFLV, GRSPaV, GRVFV, GULV, HSVd, GYSVd-1	6
Q28	1449	Muscat Derbentsky	Daghestan	white	leafroll and chlorotic yellowing of leaves (veins are green)	GFLV, GULV, GPRV, GYSVd-1	4
Q29	1448	Yantar' Dagestansky	Daghestan	white	rolling of some leaves, manifestation of chlorosis in the form of round yellow spots	GFLV, GRSPaV, GPGV, GULV,	4
Q30	1447	Muscat dessert	Daghestan	white	leafroll and chlorotic yellowing of leaves, yellow and white dots located over the entire surface of the leaf	GFLV, GRSPaV, GPGV	3
Q31	1446	Vezne	Daghestan	white	chlorotic yellowing of leaves	GFLV, GRSPaV, GPGV	3
Q32	1444	Muscat Hamburg	United Kingdom	black	leafroll, chlorotic yellowing of leaves (veins are green)	GFLV, GFLV sat, GRSPaV, GULV, GPRV	4
Q33	1441	Lecky	Daghestan	white	leafroll, yellow dots and mosaics on some leaves	GRSPaV, GPGV, GFkV	3
Q34	1427	Lecky	Daghestan	white	a small number of rolled leaves, yellow dots located over the entire surface of the leaf	GFLV, GRSPaV, GPGV, GPRV, GYSVd-1	5
Q35	1443	Bulatovsky	Daghestan	black	leafroll, deformation and small size of leaves, chlorotic yellowing	GFLV, GRSPaV, GPRV, HSVd	4
Q36	1439	Glory of Derbent	Daghestan	black	leafroll, deformation and chlorotic yellowing of leaves	GFLV, GFLV sat, GRSPaV, GPGV, GPRV	4
Q37	1437	Scarlet Tersky	Daghestan	black	leafroll and reddening of leaves which spreads in the direction from the edge to the center (veins are red)	GFLV, GFLV sat, GRSPaV, GPGV, HSVd	4
Q38	1436	Gimra novyi	Daghestan	black	severe leafroll and interveinal reddening (veins are green)	GFLV, GFLV sat, GRSPaV, GPGV	3
Q39	1435	Gimra novyi	Daghestan	black	leafroll, interveinal reddening (veins are green)	GFLV, GFLV sat, GRSPaV, GPGV, GFkV, GRVFV, GPRV, HSVd	7
Q40	1434	Ag raisins	Daghestan	white	leafroll and chlorotic yellowing (veins are green)	GFLV, GRSPaV, GPGV, GULV	4
Q41	1433	Khatmi	Daghestan	white	leafroll, chlorotic yellowing manifested as separate yellow dots, later merging into spots; uneven berries size	GFLV, GRSPaV, GPGV, GPRV, HSVd, GYSVd-1	6
Q42	1431	Jagar	Daghestan	white	leafroll, deformation and interveinal chlorosis on some leaves	GFLV, GRSPaV, GPGV, GPRV	4
Q43	1429	Gulabi Pink	Daghestan	pink	leafroll and interveinal chlorosis, on some leaves, uneven berries size	GFLV, GRSPaV, GPGV, GRVFV, HSVd	5
Q44	1428	Unknown	Unknown	black	leafroll, corrugation and chlorotic yellowing of leaves, small yellow dots located over the entire surface of the leaf	GFLV, GRSPaV, GPGV, HSVd	4
Q45	1426	Kishimis Derbensky	Daghestan	white	yellow dots located over the entire surface of the leaf	GFLV, GPRV	2
Q46	1425	Souvenir DSOSViO	Daghestan	white	leafroll	GFLV, GFLV sat, GRSPaV, GPGV, GULV, GPRV, HSVd	6
Q47	1423	Zhemchuzhina yuga	Daghestan	white	minor leafroll, chlorotic yellowing which appears along the edge of the leaf, as well as deformation manifested as a decrease in dissection of leaves	GFLV, GFLV sat, GRSPaV, GPGV, GVT, GRGV, GPRV, HSVd	7
Q48	1421	Eldar	Daghestan	black	leafroll, deformation of leaves and interveinal chlorosis	GFLV, GRSPaV, GPGV,	3
Q49	1420	Eldar	Daghestan	black	leafroll and deformation of leaves	GFLV, GRSPaV, GPGV, GPRV	4
Q50	1418	Zarya of Derbent	Daghestan	white	uniform chlorotic yellowing along the contour of some leaves; yellowing of all leaves on several shoots	GFLV, GFLV sat, GRSPaV, GPGV, GFkV, GPRV, HSVd	6
Q51	1388	Zovuni	Armenia	black	leafroll, reddening of leaves and veins	GPGV, GFkV	2
Q52	1387	R-66	Hungary	pink	interveinal reddening of leaves manifested as separate small red spots (veins are green)	GFLV, GRSPaV, GVT, GRVFV, GPRV, HSVd, GYSVd-1	7
Q53	1386	Vierul-59	Moldova	black	interveinal reddening of leaves manifested as separate small red spots (veins are green)	GFLV, GRSPaV, GPGV, GFkV, GRVFV, HSVd, GYSVd-1	7
Q54	1385	Sypun Black	Rostov region	black	interveinal reddening of leaves (veins are green)	GFLV, GRSPaV, GPGV, GVT, GULV, GPRV, HSVd, GYSVd-1	8
Q55	1379	Gouveio	Portugal	white	leafroll and deformation of leaves, accompanied by discoloration of the veins and chlorotic yellowing	GFLV, GRSPaV, GPGV, HSVd, GYSVd-1	5
Q56	1375	Hungarian Blue	Hungary	black	leaf reddening spreading from the petiole (central vein) to the edges (green veins)	GRSPaV, GVT, HSVd, GYSVd-1	4
Q57	1373	Unknown	Unknown	black	leafroll and chlorotic yellowing of leaves (veins are green)	GRSPaV, GFkV, GPRV	3
Q58	1372	Golden muscat	USA	white	leafroll and deformation of leaves, white dots along the veins	GFLV, GRSPaV, GPGV, GPRV, HSVd	5
Q59	1371	Chasselas White	USA	white	leafroll and deformation of leaves, yellow dots located mainly along the veins	GFLV, GRSPaV, GVA, GRVFV, GRGV, GLRaV-1, GV-Sat, GPRV, HSVd	9
Q60	1370	Geghard	Armenia	white	minor leafroll, white dots along the veins	GFLV, GRSPaV, GPGV, HSVd, GYSVd-1, GYSVd-2, AGVd	7
Q61	1369	Shaani Black	Azerbaijan	black	leafroll, white dots along the veins	GFLV, GFLV sat, GRSPaV, GPGV, GRVFV, HSVd, GYSVd-1	6
Q62	1368	Akhtamar	Armenia	black	reddening of leaves between the veins, starting at the edge, reddening of the veins on some leaves	GFLV, GFLV sat, GRSPaV, GPGV, GPRV, HSVd	5
Q63	1367	Charas Muskatny	Uzbekistan	white	leafroll, interveinal chlorosis	GFLV, GRSPaV, GPGV, GRVFV, GPRV, HSVd, GYSVd-1, GYSVd-2, AGVd	9
Q64	1366	Muskat Usbekistanskii	Uzbekistan	white	leafroll, interveinal chlorosis; some leaves have holes	GRSPaV, GPGV, GKSV, GRVFV, GLRaV-7, GULV, GPRV, HSVd	8
Q65	1365	Vasarga White	Uzbekistan	white	chlorosis which appears as yellow circles between the veins	GRSPaV, GPGV, GKSV, GRVFV, GRGV, GLRaV-7, GPRV, HSVd, GYSVd-1, GYSVd-2, AGVd	11
Q66	1364	Muscat Armenian	Armenia	white	leafroll, white dots along the veins that coalesce to form discolored spots	GFLV, GRSPaV, GPGV, GRVFV, GULV, GYSVd-1	6
Q67	1363	Ag Gulabi Turkani	Azerbaijan	white	leafroll, white dots along the veins	GFLV, GRSPaV, GPGV, GRVFV, GULV, GPRV, HSVd, GYSVd-1	8
Q68	1362	Khatuni	Azerbaijan	white	interveinal chlorosis manifested as small yellow spots along the veins and along the edge of the leaf; on some leaves, white dots located along the veins	GRVFV, GLRaV-7, HSVd, GYSVd-1	4
Q69	1361	Gimra novyi	Daghestan	black	interveinal reddening of leaves (veins are green); shiny, deformed, small leaves, thin, short shoots	GFLV, GFLV sat, GRSPaV, GPGV, HSVd	4
Q70	1360	Mahbor tsibil	Daghestan	black	leafroll and deformation of leaves, small and thin shoots	GFLV, GRSPaV, GRVFV, GPRV, HSVd	5
Q71	1359	Gulabi White	Daghestan	black	leafroll and deformation of leaves, white dots located over the entire surface of the leaf	GFLV, GRSPaV, GFkV, HSVd, GSYVd-1	5
Q72	1358	Asyl Kara	Daghestan	black	leafroll, a small number of wrinkled leaves with chlorotic yellowing	GRSPaV, GPGV, HSVd, GYSVd-1	4
Q73	1357	Maraginskii Black	Daghestan	white	leafroll, chlorotic yellowing, short internodes	GFLV, GPGV, GVA, GVT, GRVFV, GRGV, GLRaV-1, GPRV, HSVd, GYSVd-1, GYSVd-2	11
Q74	1308	Gimra	Daghestan	black	reddening in the form of small red spots located mainly along the central veins or along the edge of the leaf	GFLV, GFLV sat, GRSPaV, GPGV, HSVd	4
Q75	1307	Rish Baba Black	Daghestan	black	leafroll and chlorotic yellowing (veins are green)	GRSPaV, GRVFV, GULV, HSVd	4
Q76	1306	Kara raisin Tabasaransky	Daghestan	black	leafroll, reddening in the form of small red spots located mainly along the veins and filling the entire interveinal space, as well as fragmentary reddening of leaves and veins	GRSPaV, GRVFV, GPRV, HSVd, GYSVd-1	5
Q77	1305	Hadisil cibil	Daghestan	black	leafroll, reddening in the form of small red spots located mainly along the veins and filling the entire interveinal space	GFLV, GRSPaV, HSVd, GYSVd-1	4
Q78	1304	Hadisil cibil	Daghestan	black	small red spots located mainly along the veins and gradually filling the entire interveinal space	GFLV, GFLV sat, GRSPaV, GPGV, GULV, HSVd, GYSVd-1	6
Q79	1303	Tavlinskii pozdnii	Daghestan	black	small red spots located mainly along the central veins or along the edge of the leaf	GRSPaV, GRVFV, HSVd, GYSVd-1	4
Q80	1301	Ag emchek	Daghestan	white	leafroll, deformation and wrinkling of leaves, small yellow dots located over the entire surface of the leaf	GFLV, GRSPaV, GRVFV, GPRV, HSVd, GYSVd-1	6
Q81	1300	Unknown	Daghestan	white	leafroll, small yellow dots located over the entire surface of the leaf	GRVFV, GPRV, HSVd, GYSVd-1	4
Q82	1299	Shavrany	Daghestan	white	rolled shiny leaves	GRSPaV, GULV, HSVd, GYSVd-1	4
Q83	1298	Dolchaty	Daghestan	white	leafroll, chlorotic yellowing that appears first along the veins and eventually fills the entire interveinal space	GFLV, GRSPaV, GULV, GPRV, HSVd	5
Q84	1297	Clone of Husain	Daghestan	white	on some shoots, wrinkled rolled leaves facing upwards	GFLV, GKSV, GLRaV-7, GPRV, HSVd	5
Q85	1296	Pink Alimerdana	Daghestan	pink	leafroll, white dots located over the entire surface of the leaf	GRSPaV, GPGV, GULV, HSVd, GYSVd-1	5
Q86	1295	Bayat Kapy	Daghestan	black	severe leafroll, interveinal reddening	GRSPaV	1
Q87	1294	Gulle raisins	Daghestan	white	leafroll, deformation, wrinkling of leaves, slight manifestation of chlorosis	GRSPaV, HSVd, GYSVd-1	3
Q88	1293	Narma	Daghestan	white	leafroll	GRSPaV, GRVFV, HSVd, GYSVd-1	4
Q89	1292	Gezen dai	Daghestan	white	leaf deformation, white dots along the veins	GPGV, GRVFV, GRGV, HSVd, GYSVd-1	5
Q90	1291	Lizi Khutsran	Daghestan	white	minor leafroll, chlorotic yellowing, white dots along the veins	GFLV, GRSPaV, HSVd, GYSVd-1	4
Q91	1290	Kechi emchek aromatnyi	Daghestan	white	severe leafroll, some leaves have chlorotic yellowing and white dots along the veins	GFLV, GRSPaV, GPGV, HSVd	4
Q92	1289	Alzub	Daghestan	dark pink	leafroll and reddening of leaves and veins	GFLV, GRSPaV, GRVFV, HSVd, GYSVd-1	5
Q93	1287	Kara yai raisin	Daghestan	черный	leafroll and chlorotic yellowing	GRSPaV, GPGV	2
Q94	1285	Chaush new	Daghestan	white	deformation and chlorotic yellowing of leaves, white dots located over the entire surface of the leaf	GRSPaV, GPGV	2
Q95	1284	Derbent rannii	Daghestan	white	some shoots have small and deformed leaves	GRSPaV, GPGV, GPRV	3
Q96	1283	Fan Dos Vir	Daghestan	white	leafroll, deformation and chlorotic yellowing of leaves, white dots over the entire surface of the leaf	GRSPaV, GPGV, HSVd	3

## Sheet: Table S2
Supplementary materials, Shvets et al., 2022. Metagenomic Analysis of Ampelographic Collections of Dagestan Revealed the Presence of Two Novel Grapevine Viruses
Supplementary Table S2. Complete sequences of viruses and viroids uploaded into GenBank with their identifier. Pairwise identity value with the closet genome was determined for each isolates.
Virus/Viroid	Library	Isolate	GenBank identifier	Blastn search
				Closest genome	Pairwise identity, %	Country
GULV	Q28	D1449g	OP886321	ON669249.1	99.23%	Russia
				OK573479.1	66.51%	USA
	Q64	D1366g	OP886322	ON669249.1	98.92%	Russia
				OK573479.1	66.32%	USA
	Q82	D1299g	OP886323	ON669249.1	99.08%	Russia
				OK573479.1	66.42%	USA
GPRV	Q24	D1454w	OP886324	OL472131.1	68.71%	Slovenia
GLRaV-1	Q59	D1371d	OP727271	MH807218.1	90.08%	Unknown
GLRaV-7	Q64	D1366i	OP886234	JN383343.1	96.72%	USA
	Q65	D1365i	OP886235	JN383343.1	92.21%	USA
	Q68	D1362i	OP886236	HE588185.1	90.53%	Albania
	Q84	D1297i	OP886237	JN383343.1	91.60%	USA
GKSV	Q65	D1365u	OP886238	MK204653.1	87.65%	France
	Q84	D1297u	OP886239	MK204653.1	87.15%	France
GVA	Q59	D1371o	OP886240	MW309530.1	79.83%	South Africa
	Q73	D1357o	OP886241	MG925333.1	87.92%	France
GVT	Q47	D1423s	OP886242	LC617948.1	96.83%	Japan
	Q54	D1385s	OP886243	LC617948.1	97.41%	Japan
	Q73	D1357s	OP886244	LC617948.1	96.51%	Japan
GPGV	Q26	D1452h	OP886245	OL961512.1	98.82%	Russia
	Q29	D1448h	OP886246	OL961512	98.56%	Russia
	Q31	D1446h	OP886247	OL961512.1	98.70%	Russia
	Q33	D1441h	OP886248	OL961512.1	98.46%	Russia
	Q34	D1427h	OP886249	OL961512.1	97.91%	Russia
	Q36	D1439h	OP886250	OL961512.1	98.71%	Russia
	Q38	D1436h	OP886251	OL961512.1	98.81%	Russia
	Q39	D1435h	OP886252	OL961512.1	98.71%	Russia
	Q40	D1434h	OP886253	OL961512.1	98.60%	Russia
	Q42	D1431h	OP886254	OL961512.1	98.74%	Russia
	Q43	D1429h	OP886255	BK011065.1	98.30%	Italy
	Q44	D1428h	OP886256	OL961512.1	98.82%	Russia
	Q46	D1425h	OP886257	OL961512.1	98.08%	Russia
	Q47	D1423h	OP886272	OL961512.1	98.74%	Russia
	Q48	D1421h	OP886273	OL961512.1	99.03%	Russia
	Q49	D1420h	OP886274	OL961512.1	98.86%	Russia
	Q50	D1418h	OP886275	OL961512.1	98.92%	Russia
	Q55	D1379h	OP886276	OL961512.1	98.28%	Russia
	Q60	D1370h	OP886277	OL961512.1	98.74%	Russia
	Q62	D1368h	OP886278	OL961512.1	98.59%	Russia
	Q63	D1367h	OP886279	OL961512.1	98.86%	Russia
	Q64	D1366h	OP886280	OL961512.1	98.65%	Russia
	Q67	D1363h	OP886281	OL961512.1	98.75%	Russia
	Q72	D1358h	OP886282	OL961512.1	98.22%	Russia
	Q93	D1287h	OP886258	OL961512.1	98.85%	Russia
	Q95	D1284h	OP886259	OL961512.1	98.78%	Russia
	Q96	D1283h	OP886260	OL961512.1	98.52%	Russia
GRSPaV	Q24	D1454k	OP886261	MW246585.1	97.70%	USA
	Q25	D1453k	OP886262	MZ484921.1	97.33%	Unknown
	Q26	D1452k	OP886263	MN716766.1	91.01%	USA
	Q27	D1451k	OP886264	MZ484786.1	98.52%	Unknown
	Q29	D1448k	OP886265	MW246585.1	98.19%	USA
	Q30	D1447k	OP886266	ON669166.1	98.37%	Russia
	Q31	D1446k	OP886267	MZ484838.1	97.94%	Unknown
	Q32	D1444k	OP886268	MZ484820.1	95.18%	Unknown
	Q33	D1441k	OP886269	MZ484921.1	97.58%	Unknown
	Q34	D1427k	OP886270	MZ484838.1	98.14%	Unknown
	Q35	D1443k	OP886271	MZ484820.1	94.81%	Unknown
	Q36	D1439k	OP886285	MZ484880.1	96.00%	Unknown
	Q37	D1437k	OP886286	MZ484820.1	94.95%	Unknown
	Q38	D1436k	OP886287	MG938304.1	94.43%	France
	Q39	D1435k	OP886283	MZ484838.1	98.06%	Unknown
	Q40	D1434k	OP886284	MZ484868.1	96.05%	Unknown
	Q41	D1433k	OP886288	KX274276.1	90.15%	Slovakia
	Q42	D1431k	OP886289	MZ484820.1	88.80%	Unknown
	Q43	D1429k	OP886290	ON669166.1	98.72%	Russia
	Q44	D1428k	OP886291	ON669166.1	98.44%	Russia
	Q46	D1425k	OP886292	KX274276.1	90.46%	Slovakia
	Q47	D1423k	OP886293	MW246584.1	90.27%	USA
	Q48	D1421k	OP886294	MZ484820.1	92.56%	Unknown
	Q49	D1420k	OP886295	MG938304.1	96.11%	France
	Q50	D1418k	OP886296	MG938310.1	97.29%	France
	Q52	D1387k	OP886297	MZ484908.1	98.37%	Unknown
	Q53	D1386k	OP886298	MZ484888.1	97.79%	Unknown
	Q55	D1379k	OP886299	ON669150.1	93.69%	Russia
	Q56	D1375k	OP886300	MG938310.1	95.85%	France
	Q57	D1373k	OP886301	MZ484880.1	96.71%	Unknown
	Q58	D1372k	OP886302	ON669166.1	96.40%	Russia
	Q59	D1371k	OP886303	MZ484820.1	91.93%	Unknown
	Q64	D1366k	OP886304	MZ484921.1	92.35%	Unknown
	Q65	D1365k	OP886305	MW246585.1	97.98%	USA
	Q67	D1363k	OP886306	MZ484880.1	92.55%	Unknown
	Q69	D1361k	OP886307	MW246585.1	97.06%	USA
	Q70	D1360k	OP886308	MZ484868.1	90.71%	Unknown
	Q74	D1308k	OP886309	MZ484946.1	91.28%	Unknown
	Q75	D1307k	OP886310	MZ484820.1	96.99%	Unknown
	Q76	D1306k	OP886311	MZ484838.1	98.14%	Unknown
	Q78	D1304k	OP886312	MZ484885.1	97.92%	Unknown
	Q86	D1295k	OP886313	MW246585.1	97.46%	USA
	Q88	D1293k	OP886314	MZ484912.1	98.53%	Unknown
	Q90	D1291k	OP886315	ON669152.1	97.62%	Russia
	Q91	D1290k	OP886316	ON669165.1	97.88%	Russia
	Q93	D1287k	OP886317	MW246585.1	98.18%	USA
	Q95	D1284k	OP886318	MZ484838.1	97.70%	Unknown
	Q96	D1283k	OP886319	MZ484826.1	91.42%	Unknown
GV-Sat	Q59	D1371m	OP886320	KC149510.1	96.07%	USA
GFLV RNA1	Q24	D1454e	OP886325	LC617938.1	81.74%	Japan
	Q25	D1453e	OP886326	LC617938.1	81.68%	Japan
	Q27	D1451e_16	OP886327	BK059321.1	81.93%	Unknown
	Q27	D1451e_17	OP886328	BK059321.1	81.93%	Unknown
	Q27	D1451e_19	OP886329	BK059321.1	81.93%	Unknown
	Q28	D1449e_1	OP886330	JX513889.1	81.49%	Canada
	Q28	D1449e_2	OP886331	LC617938.1	81.61%	Japan
	Q28	D1449e_3	OP886332	JX513889.1	81.38%	Canada
	Q28	D1449e_4	OP886333	JX513889.1	81.31%	Canada
	Q29	D1448e	OP886334	LC617938.1	81.83%	Japan
	Q31	D1446e	OP886335	JX513889.1	81.62%	Canada
	Q32	D1444e_15	OP886336	JX513889.1	81.07%	Canada
	Q32	D1444e_16	OP886337	JX513889.1	81.27%	Canada
	Q32	D1444e_19	OP886338	BK059319.1	81.61%	Unknown
	Q34	D1427e	OP885241	JX513889.1	81.31%	Canada
	Q35	D1443e	OP886339	LC617938.1	81.07%	Japan
	Q36	D1439e_31	OP886340	LC617938.1	81.99%	Japan
	Q36	D1439e_32	OP886341	BK059321.1	83.00%	Unknown
	Q36	D1439e_33	OP886342	BK059321.1	83.03%	Unknown
	Q36	D1439e_36	OP886343	LC617938.1	81.90%	Japan
	Q37	D1437e	OP886344	BK059319.1	81.35%	Unknown
	Q38	D1436e_7	OP886345	LC617938.1	81.87%	Japan
	Q38	D1436e_8	OP886346	MG418839.1	81.99%	France
	Q39	D1435e_3	OP886347	BK059319.1	82.38%	Unknown
	Q39	D1435e_4	OP886348	JX513889.1	88.55%	Canada
	Q39	D1435e_5	OP886349	BK059319.1	82.31%	Unknown
	Q39	D1435e_6	OP886350	BK059321.1	82.86%	Unknown
	Q40	D1434e_11	OP886351	JX513889.1	81.62%	Canada
	Q40	D1434e_12	OP886352	JX513889.1	81.55%	Canada
	Q40	D1434e_13	OP886353	JX513889.1	81.51%	Canada
	Q40	D1434e_14	OP886354	JX513889.1	81.50%	Canada
	Q40	D1434e_15	OP886355	KU522584.1	81.45%	China
	Q41	D1433e	OP886356	LC617938.1	81.87%	Japan
	Q42	D1431e_9	OP886357	BK059319.1	82.69%	Unknown
	Q42	D1431e_10	OP886358	LC617938.1	81.87%	Japan
	Q42	D1431e_11	OP886359	MH492668.1	81.47%	France
	Q42	D1431e_12	OP886360	LC617938.1	81.72%	Japan
	Q42	D1431e_13	OP886361	JX513889.1	81.39%	Canada
	Q42	D1431e_14	OP886362	BK059321.1	82.86%	Unknown
	Q42	D1431e_15	OP886363	JX513889.1	81.73%	Canada
	Q44	D1428e_46	OP886364	LC617938.1	81.61%	Japan
	Q44	D1428e_47	OP886365	LC617938.1	81.45%	Japan
	Q44	D1428e_48	OP886366	LC617938.1	81.45%	Japan
	Q44	D1428e_49	OP886367	LC617938.1	81.70%	Japan
	Q44	D1428e_50	OP886368	MH492668.1	81.52%	France
	Q44	D1428e_51	OP886369	LC617938.1	81.54%	Japan
	Q44	D1428e_52	OP886370	MH492668.1	81.62%	France
	Q45	D1426e_18	OP886371	LC617938.1	81.68%	Japan
	Q45	D1426e_20	OP886372	LC617938.1	81.58%	Japan
	Q46	D1425e	OP886373	LC617938.1	81.91%	Japan
	Q47	D1423e_16	OP886374	LC617938.1	81.50%	Japan
	Q47	D1423e_17	OP886375	LC617938.1	81.32%	Japan
	Q48	D1421e_14	OP886376	LC617938.1	82.11%	Japan
	Q48	D1421e_15	OP886377	BK059319.1	81.69%	Unknown
	Q49	D1420_7	OP886378	MH802027.1	90.18%	Unknown
	Q49	D1420_8	OP886379	LC617938.1	82.31%	Japan
	Q49	D1420_14	OP886380	MH802027.1	90.18%	Unknown
	Q49	D1420_15	OP886381	MH802027.1	90.10%	Unknown
	Q50	D1418e_19	OP886382	LC617938.1	81.99%	Japan
	Q50	D1418e_20	OP886383	BK059319.1	81.88%	Unknown
	Q50	D1418e_21	OP886384	LC617938.1	81.95%	Japan
	Q54	D1385e	OP886385	LC617938.1	81.81%	Japan
	Q55	D1379e	OP886386	MN496425.1	81.64%	France
	Q59	D1371e	OP886387	JX513889.1	81.55%	Canada
	Q61	D1369e	OP886388	MN496425.1	81.85%	France
	Q62	D1368e	OP886389	LC617938.1	81.63%	Japan
	Q63	D1367e	OP886390	JX513889.1	82.77%	Canada
	Q69	D1361e	OP886391	JX513889.1	81.56%	Canada
	Q71	D1359e	OP886392	MG418839.1	81.28%	France
	Q74	D1308e	OP886393	LC617938.1	81.35%	Japan
	Q77	D1305e	OP886394	MW380915.1	81.37%	Switzerland
	Q78	D1304e	OP886395	LC617938.1	81.65%	Japan
	Q84	D1297e	OP886396	LC617938.1	81.71%	Japan
	Q90	D1291e_35	OP886397	MH492668.1	81.71%	France
	Q90	D1291e_36	OP886398	MH492668.1	81.73%	France
	Q90	D1291e_51	OP886399	MH492668.1	81.85%	France
	Q91	D1290e	OP886400	LC617938.1	81.97%	Japan
	Q92	D1289e	OP886401	BK059319.1	81.00%	Unknown
GFLV RNA2	Q24	D1454f	OP886402	JQ071377.1	92.73%	Iran
	Q25	D1453f	OP886403	JQ071377.1	92.61%	Iran
	Q27	D1451f_483	OP886404	JQ071377.1	92.58%	Iran
	Q27	D1451f_486	OP886405	JQ071377.1	92.58%	Iran
	Q27	D1451f_468	OP886406	JQ071377.1	92.58%	Iran
	Q28	D1449f	OP886407	JQ071377.1	92.43%	Iran
	Q29	D1448f	OP886408	JQ071377.1	92.39%	Iran
	Q31	D1446f	OP886409	KU522585.1	84.83%	China
	Q32	D1444f	OP886410	JQ071377.1	92.51%	Iran
	Q34	D1427f	OP886411	JQ071377.1	91.49%	Iran
	Q35	D1443f	OP886412	JQ071377.1	92.78%	Iran
	Q36	D1439f_180	OP886413	JQ071375.1	88.43%	Iran
	Q36	D1439f_186	OP886414	JQ071375.1	88.95%	Iran
	Q36	D1439f_187	OP886415	JQ071377.1	91.91%	Iran
	Q37	D1437f	OP886416	JQ071377.1	91.68%	Iran
	Q38	D1436f	OP886417	JQ071377.1	92.19%	Iran
	Q39	D1435f_58	OP886418	MG418840.1	90.86%	France
	Q39	D1435f_61	OP886419	JQ071377.1	86.79%	Iran
	Q39	D1435f_62	OP886420	MG418840.1	91.11%	France
	Q40	D1434f	OP886421	JQ071377.1	91.88%	Iran
	Q41	D1433f	OP885212	JQ071377.1	91.64%	Iran
	Q42	D1431f_98	OP885213	JQ071377.1	93.09%	Iran
	Q42	D1431f_102	OP885214	JQ071377.1	86.33%	Iran
	Q42	D1431f_103	OP885215	JQ071377.1	93.09%	Iran
	Q42	D1431f_106	OP885216	JQ071377.1	91.94%	Iran
	Q44	D1428f	OP885217	JQ071377.1	91.48%	Iran
	Q45	D1426f	OP885218	JQ071377.1	92.67%	Iran
	Q46	D1425f	OP885219	JQ071377.1	91.90%	Iran
	Q47	D1423f	OP885220	JQ071377.1	91.69%	Iran
	Q48	D1421f	OP885221	MH492667.1	90.31%	France
	Q49	D1420f	OP885222	JQ071374.1	93.10%	Iran
	Q50	D1418f_248	OP885223	JQ071377.1	92.09%	Iran
	Q50	D1418f_250	OP885224	JQ071377.1	90.84%	Iran
	Q54	D1385f	OP885225	JQ071377.1	91.86%	Iran
	Q55	D1379f	OP885226	JQ071377.1	91.83%	Iran
	Q59	D1371f	OP885227	JQ071377.1	92.89%	Iran
	Q61	D1369f	OP885228	JQ071377.1	92.30%	Iran
	Q62	D1368f	OP885229	JQ071377.1	85.23%	Iran
	Q63	D1367f	OP885230	JQ071375.1	86.57%	Iran
	Q69	D1361f_228	OP885231	JQ071374.1	93.01%	Iran
	Q69	D1361f_230	OP885232	JQ071375.1	86.14%	Iran
	Q71	D1359f	OP885233	JQ071377.1	85.55%	Iran
	Q74	D1308f	OP885234	JQ071374.1	91.47%	Iran
	Q77	D1305f	OP885235	JQ071377.1	90.14%	Iran
	Q78	D1304f	OP885236	JQ071377.1	92.32%	Iran
	Q84	D1297f	OP885237	JQ071377.1	91.84%	Iran
	Q90	D1291f	OP885238	JQ071377.1	92.05%	Iran
	Q91	D1290f	OP885239	JQ071377.1	91.73%	Iran
	Q92	D1289f	OP885240	JQ071377.1	91.61%	Iran
GFLV Sat	Q32	D1444j	OP885242	KC900164.1	94.01%	South Africa
				MH427274.1	87.56%	Australia
	Q34	D1427j	OP885243	KX034958.1	90.44%	France
				DQ187318.1	86.35%	Unknown
	Q36	D1439j	OP885244	MH802020.1	93.08%	Unknown
				KC161999.1	92.81%	USA
	Q37	D1437j	OP885245	DQ187316.1	95.25%	Unknown
				KC161999.1	94.10%	USA
	Q38	D1436j	OP885246	KC900164.1	92.86%	South Africa
				MH427274.1	86.72%	Australia
	Q39	D1435j	OP885247	KC900164.1	93.23%	South Africa
				D00664.1	86.99%	Unknown
	Q42	D1431j	OP885248	KC900164.1	92.77%	South Africa
				MH427274.1	87.51%	Australia
	Q46	D1425j	OP885249	KC900164.1	93.91%	South Africa
				MH427274.1	86.79%	Australia
	Q74	D1308j	OP885250	MH802022.1	90.85%	Unknown
				KC161999.1	90.14%	USA
	Q78	D1304j	OP885251	DQ187317.1	90.95%	Germany
				KC161999.1	90.24%	USA
AGVd	Q60	D1370a	OP885252	KF876038.1	98.92%	Iran
GYSVd-1	Q24	D1454b	OP885253	OK138975.1	100.00%	Slovenia
	Q25	D1453b	OP885254	OK138994.1	99.72%	Slovenia
	Q26	D1452b	OP885255	OK138975.1	100.00%	Slovenia
	Q27	D1451b	OP885256	KX966272.1	97.00%	Unknown
	Q34	D1427b	OP885257	KX966272.1	97.82%	Unknown
	Q52	D1387b	OP885258	X87906.1	100.00%	Unknown
	Q53	D1386b	OP885259	MF576400.1	99.17%	Nigeria
	Q55	D1379b	OP885260	OL799309.1	98.91%	Russia
	Q60	D1370b	OP885261	KX966273.1	100.00%	Unknown
	Q61	D1369b	OP885262	MT454067.1	99.18%	India
	Q63	D1367b	OP885263	KX966273.1	91.89%	Unknown
	Q65	D1365b	OP885264	ON669180.1	99.73%	Russia
	Q66	D1364b	OP885265	ON669202.1	98.08%	Russia
	Q68	D1362b	OP885266	MF576403.1	97.25%	Nigeria
	Q71	D1359b	OP885267	KX966272.1	98.37%	Unknown
	Q76	D1306b	OP885268	KX966271.1	98.91%	Unknown
	Q77	D1305b	OP885269	MF576403.1	99.45%	Nigeria
	Q78	D1304b	OP885270	MF576403.1	100.00%	Nigeria
	Q81	D1300b	OP885271	OK139002.1	99.72%	Slovenia
	Q82	D1299b	OP885272	MT454067.1	100.00%	India
	Q85	D1296b	OP885273	JF746178.1	98.62%	China
	Q89	D1292b	OP885274	KX966272.1	98.08%	Unknown
	Q90	D1291b	OP885275	ON669202.1	99.72%	Russia
	Q92	D1289b	OP885276	OK139008.1	99.71%	Slovenia
GYSVd-2	Q63	D1367r	OP885277	MZ803184.1	99.44%	Russia
	Q65	D1365r	OP885278	OL634848.1	99.72%	South Korea
	Q73	D1357r	OP885279	LR735994.1	100.00%	Greece
HSVd	Q24	D1454t	OP885280	OL799308.1	100.00%	Russia
	Q25	D1453t	OP885281	OL799308.1	98.99%	Russia
	Q26	D1452t	OP885282	OL799308.1	99.66%	Russia
	Q27	D1451t	OP885283	OL799308.1	99.66%	Russia
	Q35	D1443t	OP885284	OL799308.1	100.00%	Russia
	Q36	D1439t	OP885285	OL799308.1	100.00%	Russia
	Q39	D1435t	OP885286	ON669217.1	100.00%	Russia
	Q41	D1433t	OP885287	KY978403.1	98.33%	Pakistan
	Q43	D1429t	OP885288	OL799308.1	100.00%	Russia
	Q44	D1428t	OP885289	OL799308.1	99.66%	Russia
	Q46	D1425t	OP885290	OL799308.1	100.00%	Russia
	Q47	D1423t	OP885291	OL799308.1	100.00%	Russia
	Q52	D1387t	OP885292	MF774874.1	97.98%	Brazil
	Q53	D1386t	OP885293	KJ466332.1	99.33%	Spain
	Q54	D1385t	OP885294	ON669217.1	100.00%	Russia
	Q55	D1379t	OP885295	ON669217.1	100.00%	Russia
	Q58	D1372t	OP885296	OL799308.1	99.00%	Russia
	Q59	D1371t	OP885297	OL799308.1	100.00%	Russia
	Q60	D1370t	OP885298	OL799308.1	100.00%	Russia
	Q61	D1369t	OP885299	OL799308.1	100.00%	Russia
	Q62	D1368t	OP885300	KY445747.1	98.66%	South Korea
	Q63	D1367t	OP885301	OL799308.1	100.00%	Russia
	Q64	D1366t	OP885302	OL799308.1	99.66%	Russia
	Q65	D1365t	OP885303	OL799308.1	100.00%	Russia
	Q67	D1363t	OP885304	OL799308.1	99.33%	Russia
	Q68	D1362t	OP885305	OL799308.1	100.00%	Russia
	Q69	D1361t	OP885306	OL799308.1	100.00%	Russia
	Q70	D1360t	OP885307	OL799308.1	100.00%	Russia
	Q71	D1359t	OP885308	OL799308.1	100.00%	Russia
	Q72	D1358t	OP885309	OL799308.1	99.33%	Russia
	Q73	D1357t	OP885310	OL799308.1	100.00%	Russia
	Q74	D1308t	OP885311	OL799308.1	100.00%	Russia
	Q75	D1307t	OP885312	OL799308.1	100.00%	Russia
	Q76	D1306t	OP885313	KY445747.1	98.66%	South Korea
	Q77	D1305t	OP885314	OL799308.1	99.66%	Russia
	Q78	D1304t	OP885315	OL799308.1	100.00%	Russia
	Q79	D1303t	OP885316	KY978403.1	96.98%	Pakistan
	Q80	D1301t	OP885317	KY978403.1	94.97%	Pakistan
	Q81	D1300t	OP885318	OL799308.1	100.00%	Russia
	Q82	D1299t	OP885319	KJ466331.1	98.67%	Spain
	Q83	D1298t	OP885320	KY978403.1	97.66%	Pakistan
	Q85	D1296t	OP885321	OL799308.1	100.00%	Russia
	Q88	D1293t	OP885322	KY445747.1	97.34%	South Korea
	Q89	D1292t	OP885323	OL799308.1	100.00%	Russia
	Q90	D1291t	OP885324	OL799308.1	100.00%	Russia
	Q91	D1290t	OP885325	OL799308.1	100.00%	Russia
	Q92	D1289t	OP885326	OL799308.1	98.32%	Russia
	Q96	D1283t	OP885327	KY445747.1	98.66%	South Korea

## Sheet: Table S3
Supplementary materials, Shvets et al., 2022. Metagenomic Analysis of Ampelographic Collections of Dagestan Revealed the Presence of Two Novel Grapevine Viruses
Supplementary Table S3. List of the RT-PCR primers used for virus detection
Pathogen's name		Primer name	Primer sequence (5' – 3')	PCR product length, bp	Funcion of the amplified region	Reference
Virus	GPRV	GPRV_F	TGGAATCAACCCAGCTAAGCA	429	ORF7	This work
		GPRV_R	CCTTGTTTGCCAAGTTTACCCA
	GULV	GULV_695F	TTTGTAACCCGGGTGTGGC	574	ORF2 (RdRp)	This work
		GULV_1268R	GGCACAGGTCCATGAACTC
		GULV_2191F	ACCCATGTTAGACTCATTTCG	419	ORF3	This work
		GULV_2609R	ACCTCCACGGTAGCATATAAA
	GFLV	Nepo-A_(s/a)	TGDCCASWVARYTCYCCATA	259	Coat protein	Digiaro et al., 2007
		GFLV-sp-s	TCAGATTTTAAGGGCGTCCA
		GFLV-cp433	GAACTGGCAAGCTGTCGTAGAA	480	Coat protein	Osman, Rowhani, 2006
		GFLV-cp912	GCTCATGTCTCTCTGACTTTGAC
	GFLV sat	FP3-F	GTGGSCCCGCRAGTGT	870	Hypothetical protein	Čepin et al., 2016
		RP-R	TAAWGAGCAACCAAAATCCCA
	GRSPaV	RT-GRSPaV_F	AGACGGGRATWCCACCMGCTAA	212	Coat protein	Osman et al., 2008
		RScp_R	CCGCTTKCCTTCAGCCATAG			Dmitrenko et al., 2016
	GPGV	GPG-6609F	GAGATCAACAGTCAGGAGAG	392	Movement protein	Glasa et al., 2014
		GPG-7020R	GACTTCTGGTGCCTTATCAC		Coat protein
		GPgCP_6742F	GACAATTTACCCCACCACAAT	402	Coat protein	This work
		GPgCP_7143R	GCCGTGATAGCATTAGTCTTT
	GVA	GVA-F	GGGTACATCGCCTTGGTCGG	350	Coat protein	Navrotskaya et al., 2021
		GVA-R	TCGAACATAACCTGTGGCTC			Goszczynski, Jooste, 2003
	GVT	GVT-F1	CGCAGRTTYTGCATGTAYTACTC	300	Coat protein	Vinogradova et al., 2022
		GVT_R	ATTGTARGCTGGRGCACCCAT
	GKSV	GKSV_6276F	GAGGACGAGCCAGCAGTA	352	Coat protein	This work
		GKSV_6627R	TCAGACCAGCATTGAAGTCG
	GFkV	GFkcp_F	CCCTCGTGTAAGCATCCAYCT	257	Coat protein	Navrotskaya et al., 2021
		GFkcp_R	AAGACGGAGAGGATYTCRGA
	GRGV	GRGV_6083F	AGC CTT TGG GCT CGG ATG	286	Replicase polyprotein	Shvets et al., 2022
		GRGV_6386R	GGG GTA GGT GTA GGA GG		Coat protein
	GRVFV	GRVFV_F	CGCAGCCTCCACCACTCTGAAG	386	Polyprotein gene	Daldoul et.al., 2018
		GRVFV_6598R	CTGACCATGCCACGAATCA			Reynard et al., 2017 (Modified)
		GRVFV6155-F	ACTCWCYATCCCCTTCCAGT	444	Polyprotein gene	Reynard et al., 2017 (Modified)
		GRVFV6598-R	CTGACCATGCCACGAATCA
	GLRaV-1	GLRaV-1_F	TCTTTACCAACCCCGAGATGAAC	232	Coat protein	Gambino, Gribaudo, 2007
		GLRaV-1_R	GTGTCTGGTGACGTGCTAAACG
	GLRaV-7	GLRaV-7_14102F	CACATGCTAACGCTGGAAAC	374	Minor coat protein	This work
		GLRaV-7_14475R	CTCGTAATCAAAGAGTGATCGC
	GV-Sat	GV-Sat_433	AAGAGATTGCGTTGTGCAACCG	444	ORF1	Shvets et al., 2022
		GV-Sat_876	GTGTCACAGAGACGGCTAAATGC		ORF2
Viroid	AGVd	AGVd-mF	GTCCTCAGGAGAGCACCGG	195	Partial genome	Hajizadeh et al., 2012
		AGVd-mR	GAAAACTGGTTGGGACCGCTG
	GYSVd-1	GYSVd-1-mF	CAAAGCCCTTTTTCTTTCAACTGAG	249	Partial genome	Hajizadeh et al., 2012
		GYSVd-1-mR2	CCCAGAGCAGCGTGGYYY
	GYSVd-2	GYSVd-2-P1	ACTAGTACTTTCTTCTATCTCCGAAGC	375	Complete genome	Jiang et al., 2009
		GYSVd-2P2	ACTAGTCCGAGGACCTTTTCTAGCGCTC
	HSVd	HSVd-78P	AACCCGGGGCAACTCTTCTC	298–307	Complete genome	Hajizadeh et al., 2012
		HSVd-83V	AACCCGGGGCTCCTTTCTCA
18S		18S-H325	AAACGGCTACCACATCCAAG	673	18S	Gambino et al., 2006
		18S-C997	GCGGAGTCCTAAAAGCAACA
RACE	GULV	3 for1	CACCATTAAATTCCTCAAGAACCAT	Unknown	3' end	This work
		3 for2	TGATGGCGGATGAAGCGAG
		3 for3	CGTAGGAACCAGAATTAGGAGGC
		5 rev1	CTATGGTCCAATGGCGGAG		5' end
		5 rev2	GTATTGATAACCTCCTTCCAGTCAGG
		5 rev3	TCCAGTCAAAGAGGGCGTATCAT
Complete genome assembly	GPRV	GPRV_7275F	CAACGAATACTGAGGTGGCG	1589	ORF7
		GPRV_280R	CCTTTAAGTACCTTAGGCTTTCGC		ORF1
		GPRV_7516F	CTCTGTCGTCCCTGTTATTCAGTT	1119	Intergenic regions
		GPRV_51R	CCTAAGAAGGTTGCTTGGATAAAA		ORF1
		GPRV_183F	TCAGTTCAAATGGACACCAGA	551	ORF1
		GPRV_733R	TGACTTCTGCTATGCTRTTTCCTA
		GPRV_631F	GGAGAAATCCGACAAGTTCAAGA	492	ORF1
		GPRV_1122R	GTCTGCTACTCTTCCTACTGC		ORF2
		GPRV_1032F	AGGACAACTTCCTAATGCCTATG	482	ORF2
		GPRV_1513R	TCGTATGCTTTTAGAGTGGGTTC		ORF3
		GPRV_1396F	CACACCACTGACAAGGAGAC	489	ORF2
		GPRV_1884R	AGCCTTCTAGGGTTTTTACTGC		ORF3
		GPRV_1759F	CTGCTCCAAGATGGGAAGTA	345	ORF3
		GPRV_2103R	TCTTTTGTATTRCTCATGTGAGGAT		ORF3/ORF4
		GPRV_1988F	GAGACAAGGAATAGACGTAGACG	454	ORF3
		GPRV_2441R	CATCTTTTTCTCCTCCAGAATCCT		ORF4
		GPRV_2349F	TCCAAGAAGAGATCAARAAGATCC	445	ORF4
		GPRV_2793R	ATCTCCTTCTATTACTACTCCTGAG		ORF5
		GPRV_2669F	TAGGAGACTACTCTGACGACG	418	ORF5
		GPRV_3086R	ACTGGAACTCTTCTTCTCTGGT
		GPRV_2969F	CGGATATGTTCTTTGATGCTTCAC	496	ORF5
		GPRV_3464R	GCTTTAGCCTGTTCTACTTGTTT
		GPRV_3348F	AGCACAAGATCCGAATGAGTT	495	ORF5
		GPRV_3842R	GTRTGTCTTTTTCCACTTCTTTGG
		GPRV_3741F	AGGACCATACCAAAATACGCC	506	ORF5
		GPRV_4246R	CTGAGCATGTTTCCCAGTCTA
		GPRV_4151F	CCGATACGGACGAAGAGTCAG	466	ORF5
		GPRV_4616R	TGGATGAAGGGGCTGTAAAG		ORF6
		GPRV_4422F	CTGGGAAGAAGCAAAGACCAATA	515	ORF6
		GPRV_4936R	TTTTGTCTAGGGGGTTTTCTGAG
		GPRV_4832F	ACCAAATTATGAGTCAACACTGCT	511	ORF6
		GPRV_5342R	GCTGTTAGTGGTCTRCATTCC
		GPRV_5224F	CTACCCAAGAAAGAGGAATTGTT	516	ORF6
		GPRV_5739R	TCCTAAAAATCTTTGTAGCTGTGT
		GPRV_5645F	ATGGGACGCTGCTAATGC	449	ORF6
		GPRV_6093R	CTTTATGCCTTTCATTACGGCTAAG
		GPRV_5978F	CCGTAGAAACAAATGAAGAAAAGC	416	ORF6
		GPRV_6393R	CTGCTTCTAGTATGCTGAGTTC		ORF7
		GPRV_F	TGGAATCAACCCAGCTAAGCA	429	ORF7
		GPRV_R	CCTTGTTTGCCAAGTTTACCCA
		GPRV_6642F	CAAGTCAGACAAGCAACCAG	435	ORF7
		GPRV_7076R	GAAAAATCCTGCGGGTCCTA
		GPRV_6990F	CGTGTTTTCTCCTCATACCCAGA	463	ORF7
		GPRV_7452R	CTTACATCTTGTTTCCCGCTGC
		References:
	Digiaro, M.; Elbeaino, T.; Martelli, G.P. Development of degenerate and species-specific primers for the differential and simultaneous RT-PCR detection of grapevine-infecting nepoviruses of subgroups A, B and C. J. Virol. Methods 2007, 141, 34–40, doi:10.1016/J.JVIROMET.2006.11.033.
	Osman, F.; Rowhani, A. Application of a spotting sample preparation technique for the detection of pathogens in woody plants by RT-PCR and real-time PCR (TaqMan). J. Virol. Methods 2006, 133, 130–136, doi:10.1016/J.JVIROMET.2005.11.005.
	Čepin, U.; Gutiérrez-Aguirre, I.; Ravnikar, M.; Pompe-Novak, M. Frequency of occurrence and genetic variability of Grapevine fanleaf virus satellite RNA. Plant Pathol. 2016, 65, 510–520, doi:10.1111/PPA.12428.
	Osman, F.; Rowhani, A. Real-time RT-PCR (TaqMan®) assays for the detection of viruses associated with Rugose wood complex of grapevine. J. Virol. Methods 2008, 154, 69–75, doi:10.1016/j.jviromet.2008.09.005.
	Dmitrenko, U.D.; Porotikova, E. V.; Gorislavets, S.M.; Risovannaya, V.I.; Volkov, Y.A.; Stranishevskaya, E.P.; Kamionskaya, A.M.; Vinogradova, S. V. First Report of Grapevine rupestris stem pitting-associated virus in Russia. Plant Dis. 2016, 100, 2542, doi:10.1094/PDIS-06-16-0805-PDN.
	Glasa, M.; Predajňa, L.; Komínek, P.; Nagyová, A.; Candresse, T.; Olmos, A. Molecular characterization of divergent grapevine Pinot gris virus isolates and their detection in Slovak and Czech grapevines. Arch. Virol. 2014, 159, 2103–2107, doi:10.1007/s00705-014-2031-5
	Navrotskaya, E.; Porotikova, E.; Yurchenko, E.; Galbacs, Z.N.; Varallyay, E.; Vinogradova, S. High-Throughput Sequencing of Small RNAs for Diagnostics of Grapevine Viruses and Viroids in Russia. Viruses 2021, 13, 2432, doi:10.3390/V13122432.
	Goszczynski, D.E.; Jooste, A.E.C. Identification of divergent variants of Grapevine virus A. Eur. J. Plant Pathol. 2003, 109, 397–403, doi:10.1023/A:1023555018700.
	Vinogradova, S.V..; Porotikova, E.V..; Navrotskaya, E.V..; Massart, S..; Varallyay, E. The First Virome of Russian Vineyard. Plants 2022, in press.
	Shvets, D.; Porotikova, E.; Sandomirsky, K.; Vinogradova, S. Virome of Grapevine Germplasm from the Anapa Ampelographic Collection (Russia). Viruses 2022, 14, 1314, doi:10.3390/V14061314.
	Daldoul, S.; Rheinpfalz, D.L.R.; Massart, S.; Ruiz-García, A.B.; Olmos, A.; Wetzel, T. First Report of Grapevine rupestris vein feathering virus in grapevine in Germany. Plant Dis. 2018, 102, 2029, doi:10.1094/PDIS-03-18-0533-PDN.
	Reynard, J.S.; Brodard, J.; Dubuis, N.; Yobregat, O.; Kominek, P.; Schumpp, O.; Schaerer, S. First Report of Grapevine rupestris vein feathering virus in Swiss Grapevines. Plant Dis. 2017, 101, 1062, doi:10.1094/PDIS-01-17-0140-PDN.
	Gambino, G.; Gribaudo, I. Simultaneous Detection of Nine Grapevine Viruses by Multiplex Reverse Transcription-Polymerase Chain Reaction with Coamplification of a Plant RNA as Internal Control. Phytopathology 2007, 96, 1223–1229, doi:10.1094/PHYTO-96-1223.
	Hajizadeh, M.; Navarro, B.; Bashir, N.S.; Torchetti, E.M.; Di Serio, F. Development and validation of a multiplex RT-PCR method for the simultaneous detection of five grapevine viroids. J. Virol. Methods 2012, 179, 62–69, doi:10.1016/J.JVIROMET.2011.09.022.
	Jiang, D.; Zhang, Z.; Wu, Z.; Guo, R.; Wang, H.; Fan, P.; Li, S. Molecular characterization of grapevine yellow speckle viroid-2 (GYSVd-2). Virus Genes 2009, 38, 515–520, doi:10.1007/S11262-009-0338-1/FIGURES/4.
	Gambino, G.; Bondaz, J.; Gribaudo, I. Detection and Elimination of Viruses in Callus, Somatic Embryos and Regenerated Plantlets of Grapevine. Eur. J. Plant Pathol. 2006, 114, 397–404, doi:10.1007/S10658-006-0004-6.

## Sheet: Table S4
Supplementary materials, Shvets et al., 2022. Metagenomic Analysis of Ampelographic Collections of Dagestan Revealed the Presence of Two Novel Grapevine Viruses
Supplementary Table S4. List of sequences after Sanger sequencing submitted to the GenBank
Pathogen's name	Sample number	GenBank Acc. №	Primer name
GPRV	D1371w	OP885210	GPRV_F/GPRV_R
	D1298w	OP885211
GULV	D1299g	OP885191	GULV_695F/GULV_1268R
	D1385g	OP885192	GULV_2191F/GULV_2609R
GFLV	D1361k	OP885188	Nepo-A_(s/a)/GFLV-sp-s
	D1423k	OP885187	GFLV-cp433/GFLV-cp912
GFLV sat	D1439j	OP885189	FP3/RP-R
GRSPaV	D1375k	OP885190	RT-GRSPaV_F/RScp_R
GPGV	D1439h	OP885193	GPG-6609F/GPG-7020R
	D1386h	OP885194	GPgCP_6742F/GPgCP_7143R
GVA	D1371o	OP885195	GVA-F/GVA-R
GVT	D1357s	OP885196	GVT-F1/GVT_R
GKSV	D1365u	OP885197	GKSV_6276F/GKSV_6627R
GFkV	D1435c	OP885198	GFkcp_F/GFkcp_R
GRVFV	D1306	OP885199	GRVFV_F/GRVFV_6598R
	D1362	OP885200	GRVFV6155-F/GRVFV6598-R
GRGV	D1453	OP885201	GRGV_6083F/GRGV_6386R
	D1365	OP885202
GLRaV-1	D1357d	OP885203	GLRaV-1_F/GLRaV-1_R
GLRaV-7	D1362i	OP885204	GLRaV-7_14102F/GLRaV-7_14475R
GV-Sat	D1371m	OP885205	GV-Sat_433/GV-Sat_876
AGVd	D1370a	OP885206	AGVd-mF/AGVd-mR
GYSVd-1	D1305b	OP885207	GYSVd-1-mF/GYSVd-1-mR2
GYSVd-2	D1367r	OP885208	GYSVd-2-P1/GYSVd-2P2
HSVd	D1305t	OP885209	HSVd-78P/HSVd-83V

## Sheet: Table S5
Supplementary materials, Shvets et al., 2022. Metagenomic Analysis of Ampelographic Collections of Dagestan Revealed the Presence of Two Novel Grapevine Viruses
Supplementary Table S5. List of the RT-qPCR primers used for virus detection and calibration curve parameters for simplex RT-qPCR
Pathogen's name		Primer/Probe name	Primer/Probe sequence (5' – 3')	PCR product length, bp	Reference	RT-qPCR parametres
						Assays	E	Slope	R2
Viroid	HSVd	HSVdPozF	CCGCAWAAGGCATGCAA	97	Bianchi et al., 2015	Singleplex	84	-3.7628	0.99
		HSVdPozR	CAYGCCTCTCGCTGGATTCT
		HSVdPozP_Probe	(ROX)CTTACCTGAG(T-BHQ2)AAAGGAGCCCCG(P)
	GYSVd-1	GYSVd-1PozF	GTGGTTCCTGTGGTTWCACC	126			92	-3.5241	0.98
		GYSVd-1PozF	GACGTCGACCAGCTCAGG
		GYSVd-1_Probe	(FAM)AGAAGAAGATAG(T-BHQ1)GGGCAGAGGGG(P)
Virus	GFLV	RT-GFLV_F	GGTWTRTTCGGGCCAYTGT	181	Bruisson et al., 2017		108	-3.1421	0.97
		RT-GFLV_R	TYATCACTRGYGTCATACCACTTCC
		RT-GFLV_Probe	(ROX)GGGANGAGTCGAGAGCTGCGGCA(BHQ2)
		References:
	Bianchi, G.L.; De Amicis, F.; De Sabbata, L.; Di Bernardo, N.; Governatori, G.; Nonino, F.; Prete, G.; Marrazzo, T.; Versolatto, S.; Frausin, C. Occurrence of grapevine pinot gris virus in friuli venezia giulia (Italy): Field monitoring and virus quantification by real-time RT-PCR. EPPO Bull. 2015, 45, 22–32, doi:10.1111/epp.12196.
	Bruisson, S.; Lebel, S.; Walter, B.; Prevotat, L.; Seddas, S.; Schellenbaum, P. Comparative detection of a large population of grapevine viruses by TaqMan® RT-qPCR and ELISA. J. Virol. Methods 2017, 240, 73–77, doi:10.1016/J.JVIROMET.2016.12.003.

## Sheet: Table S6
Supplementary materials, Shvets et al., 2022. Metagenomic Analysis of Ampelographic Collections of Dagestan Revealed the Presence of Two Novel Grapevine Viruses
Supplementary Table S6. List of representative umbraviruses and umbra-like viruses used for pairwise identity determination and phylogenetic analysis of the putative representative of the genus Umbravirus Grapevine umbra-like virus (GULV). Nucleotide and amino acid sequence access numbers are reported.
	"-" sequences are not included in the analysis
Genus	Species	Abbreviation	Access number in GenBank
			Complete genome	Nucleotide sequence of ORF2	Amino acid sequence of RdRp
Umbravirus	Carrot mottle mimic virus	CMoMV	NC_001726.1	NC_001726.1	FJ188471.1
	Carrot mottle virus	CMoV	KF533712.1	KF533712.1	LC434066.1
	Ethiopian tobacco bushy top virus	ETBTV	LC494673.1	LC494673.1	LC494673.1
	Groundnut rosette virus	GRV	NC_003603.1	MG646923.1	MG646923.1
	Ixeridium yellow mottle associated virus 2 (Ixeridium yellow mottle virus 2)	IxYMaV-2	NC_034243.1	NC_034243.1	NC_034243.1
	Opium poppy mosaic virus	OPMV	NC_027710.2	NC_027710.2	NC_027710.2
	Patrinia mild mottle virus	PatMMoV	NC_055564.1	NC_055564.1	NC_055564.1
	Pea enation mosaic virus 2	PEMV-2	MN399717.1	MN399717.1	OK030744.1
	Tobacco bushy top virus	TBTV	FN597051.1	FM242699.1	FM242699.1
unclassified Umbravirus	Botrytis cinerea umbra-like virus 1	BcUV1	MN625251.1	-	-
	Erysiphe necator umbra-like virus 1	EnUlV1	MN558696.1	-	-
	Erysiphe necator umbra-like virus 2	EnUlV2	MN558697.1	-	-
	Erysiphe necator associated umbra-like virus 3	EnaULV-3	MN627485.1	-	-
	Erysiphe necator associated umbra-like virus 4	EnaULV-4	MN627470.1	-	-
	Fig umbra-like virus	FULV	MW480892.1	MW480893.1	MW480893.1
	Macrophomina phaseolina umbra-like virus 1	MpULV1	MT062435.1	-	-
	Macrophomina phaseolina umbra-like virus 3	MpULV3	MT062437.1	-	-
	Maize-associated umbra-like virus	MaULV	OK018180.1	OK018180.1	OK018180.1
	Monilinia umbra-like virus 1	MULV1	MT681745.1	-	-
	Paederia scandens chlorosis yellow umbravirus	PSCYV	OP053684.1	OP053684.1	OP053684.1
	Papaya virus Q	PpVQ	MT113180.1	MT113180.1	MT113180.1
	Pastinaca umbravirus 1	PasUV1	OL472236.1	OL472237.1	OL472237.1
	Picris umbravirus 1	PicUV1	OL472231.1	OL472231.1	OL472231.1
	Red clover umbravirus	RCUV	MG596234.1	MG596236.1	MG596236.1
	Sclerotinia sclerotiorum umbra-like virus 1	SsULV1	MW454908.1	-	-
	Sclerotinia sclerotiorum umbra-like virus 2	SsULV2	MF444273.1	-	-
	Sclerotinia sclerotiorum umbra-like virus 3	SsULV3	MT646364.1	-	-
	Strawberry virus A (Strawberry associated virus A)	StrVA	MK211273.1	MK211273.1	MK211273.1
	Sugarcane umbra-like virus	SULV	MN868593.1	MN868593.1	MN868593.1
	Wheat umbra-like virus	WULV	OK573479.1	OK573479.1	OK573479.1
Riboviria	Babaco virus Q	BabVQ	MT113182.1	MN648673.1	MN648673.1

## Sheet: Table S7
Supplementary materials, Shvets et al., 2022. Metagenomic Analysis of Ampelographic Collections of Dagestan Revealed the Presence of Two Novel Grapevine Viruses
Supplementary Table S7. List of representative badnaviruses, caulimoviruses, unclassified caulimoviruses and ruflodivirus used for pairwise identity determination and phylogenetic analysis of the putative representative of the genus Caulimovirus Grapevine pararetrovirus (GPRV). Nucleotide and amino acid sequence access numbers are reported.
	"-" sequences are not included in the analysis
Genus	Species	Abbreviation	Access number in GenBank
			Complete genome	Nucleotide sequence of replicase region	Amino acid sequence of replicase region
Badnavirus	Grapevine badnavirus 1	GBV-1	NC_055481.1	-	-
	Grapevine Roditis leaf discoloration-associated virus	GRLDaV	KT965859.1	-	-
	Grapevine vein clearing virus	GVCV	MN716771.1	-	-
Caulimovirus	Angelica bushy stunt virus	AnBSV	NC_043523.1	NC_043523.1	YP_009666503.1
	Atractylodes mild mottle virus	AMMV	NC_027924.1	NC_027924.1	YP_009165750.1
	Carnation etched ring virus	CERV	AJ853858.1	AJ853858.1	CAH68829.1
	Cauliflower mosaic virus	CaMV	AB863198.1	AB863183.1	BAO53624.1
	Dahlia mosaic virus	DMV	NC_018616.1	HQ416677.1	ABW81763.1
	Figwort mosaic virus	FMV	NC_003554.1	NC_003554.1	NP_619548.1
	Horseradish latent virus	HRLV	NC_018858.1	NC_018858.1	YP_006907834.1
	Lamium leaf distortion virus (Lamium leaf distortion associated virus)	LLDV	NC_010737.1	NC_010737.1	YP_001931961.1
	Mirabilis mosaic virus	MMV	NC_004036.1	NC_004036.1	NP_659397.1
	Soybean mild mottle pararetrovirus (Soybean Putnam virus)	SMMP (SPuV)	NC_018505.1	NC_018505.1	YP_006607892.1
	Strawberry vein banding virus	SVBV	MZ328102.1	MZ328100.1	QZN83750.1
unclassified Caulimovirus	Dahlia common mosaic virus	DCMV	JN032736.1	KX098538.1	AQA28804.1
	Eupatorium vein clearing virus	EVCV	NC_010738.1	NC_010738.1	YP_001931967.1
	Isatis caulimovirus A	ICVA	MH898528.1	MH898528.1	QED42845.1
	Metaplexis yellow mottle-associated virus	MeYMaV	MW656214.1	MW656214.1	UBN09112.1
	Plant associated caulimovirus 1	PaCV-1	OL472131.1	OL472131.1	UTQ50644.1
	Silene caulimovirus A	SiCaAV	MH898523.1	MH898523.1	QED42829.1
Ruflodivirus	Rudbeckia flower distortion virus	RuFDV	NC_011920.1	NC_011920.1	YP_002519387.1

## Sheet: Table S8
Supplementary materials, Shvets et al., 2022. Metagenomic Analysis of Ampelographic Collections of Dagestan Revealed the Presence of Two Novel Grapevine Viruses
Supplementary Table S8. Initial data of complete or almost complete genomes for phylogenetic analysis
Pathogen's name	Number of sequences from		Total sequences number	Date of download
	GenBank	This work
AGVd	180	1	181	2022-08-25
GFLV RNA1	110	78	188	2022-08-25
GFLV RNA2	113	49	162	2022-08-25
GFLV sat	36	10	55	2022-08-25
ArMV sat	9	-		2022-08-25
GKSV	10	2	12	2022-08-25
GLRaV-1 (complete genome)	28	1	29	2022-08-25
GLRaV-1 (partial genome)	227	1	228	2022-09-24
GLRaV-7	4	4	8	2022-08-25
GPGV	170	27	197	2022-08-25
GRSPaV	163	48	211	2022-08-25
GV-Sat	9	1	10	2022-08-25
GVA	56	2	58	2022-08-25
GVT	51	3	54	2022-08-25
HSVd	956	48	1004	2022-08-25
GYSVd-1	267	24	291	2022-08-25
GYSVd-2	113	3	116	2022-08-25

## Sheet: Table S9
Supplementary materials, Shvets et al., 2022. Metagenomic Analysis of Ampelographic Collections of Dagestan Revealed the Presence of Two Novel Grapevine Viruses
Supplementary Table S9. Representative virus isolates used for group definition
Representative sequences for the complete genome
DQ855084	GVA	I	Beuve et al., 2018
KX828703	GVA	I	Beuve et al., 2018
KC962564	GVA	I	Beuve et al., 2018
NC 003604	GVA	I	Beuve et al., 2018
AF007415	GVA	I	Beuve et al., 2018
AY244516	GVA	I	Beuve et al., 2018
ON567247	GVA	I	Shvets et al., 2022
ON567248	GVA	I	Shvets et al., 2022
ON567249	GVA	I	Shvets et al., 2022
ON567250	GVA	I	Shvets et al., 2022
MH674174	GVT	II	Nourinejhad Zarghani et al., 2018
MH674181	GVT	II	Nourinejhad Zarghani et al., 2018
MH674185	GVT	II	Nourinejhad Zarghani et al., 2018
MH674186	GVT	II	Nourinejhad Zarghani et al., 2018
MH674173	GVT	V	Nourinejhad Zarghani et al., 2018
X00009	HSVd	Hop	Maddahian et al., 2019
AJ297830	HSVd	Hop	Maddahian et al., 2019
GQ249348	HSVd	Hop	Maddahian et al., 2019
KF916040	HSVd	Hop	Maddahian et al., 2019
JN008868	HSVd	Hop	Maddahian et al., 2019
X87927	HSVd	Hop	Maddahian et al., 2019
EU647233	HSVd	Hop	Maddahian et al., 2019
X87924	HSVd	Hop	Maddahian et al., 2019
ON669226.1	HSVd	Hop	Shvets et al., 2022
ON669247	HSVd	Hop	Shvets et al., 2022
ON669236.1	HSVd	Hop	Shvets et al., 2022
ON669219.1	HSVd	Hop	Shvets et al., 2022
ON669209.1	HSVd	Hop	Shvets et al., 2022
ON669214.1	HSVd	Hop	Shvets et al., 2022
ON669210.1	HSVd	Hop	Shvets et al., 2022
ON669248.1	HSVd	Hop	Shvets et al., 2022
ON669215.1	HSVd	Hop	Shvets et al., 2022
ON669241.1	HSVd	Hop	Shvets et al., 2022
ON669224.1	HSVd	Hop	Shvets et al., 2022
ON669232.1	HSVd	Hop	Shvets et al., 2022
ON669216.1	HSVd	Hop	Shvets et al., 2022
ON669233.1	HSVd	Hop	Shvets et al., 2022
ON669230.1	HSVd	Hop	Shvets et al., 2022
ON669245.1	HSVd	Hop	Shvets et al., 2022
ON669220.1	HSVd	Hop	Shvets et al., 2022
ON669240.1	HSVd	Hop	Shvets et al., 2022
ON669243.1	HSVd	Hop	Shvets et al., 2022
ON669227.1	HSVd	Hop	Shvets et al., 2022
KF916041	HSVd	Plum-Hop/cit3	Maddahian et al., 2019
X15330	HSVd	Plum-Hop/cit3	Maddahian et al., 2019
X87928	HSVd	Plum-Hop/cit3	Maddahian et al., 2019
X06873	HSVd	Plum-Hop/cit3	Maddahian et al., 2019
ON669206.1	HSVd	Plum-Hop/cit3	Shvets et al., 2022
ON669208.1	HSVd	Plum-Hop/cit3	Shvets et al., 2022
ON669218.1	HSVd	Plum-Hop/cit3	Shvets et al., 2022
ON669235.1	HSVd	Plum-Hop/cit3	Shvets et al., 2022
ON669244.1	HSVd	Plum-Hop/cit3	Shvets et al., 2022
ON669207.1	HSVd	Plum-Hop/cit3	Shvets et al., 2022
ON669237.1	HSVd	Plum-Hop/cit3	Shvets et al., 2022
ON669217.1	HSVd	Plum-Hop/cit3	Shvets et al., 2022
ON669211.1	HSVd	Plum-Hop/cit3	Shvets et al., 2022
ON669239.1	HSVd	Plum-Hop/cit3	Shvets et al., 2022
MG938303.1	GRSPaV	I	Hily et al., 2018
AY368590.1	GRSPaV	I	Hily et al., 2018
MG938297.1	GRSPaV	I	Hily et al., 2018
MG925337.1	GRSPaV	I	Hily et al., 2018
MG938311.1	GRSPaV	I	Hily et al., 2018
MG938312.1	GRSPaV	I	Hily et al., 2018
KX034996.1	GRSPaV	I	Hily et al., 2018
MG938343.1	GRSPaV	I	Hily et al., 2018
KX034997.1	GRSPaV	I	Hily et al., 2018
KX034991.1	GRSPaV	I	Hily et al., 2018
MG938346.1	GRSPaV	I	Hily et al., 2018
KX034988.1	GRSPaV	I	Hily et al., 2018
MG938307.1	GRSPaV	I	Hily et al., 2018
KX274275.1	GRSPaV	I	Hily et al., 2018
MG938344.1	GRSPaV	I	Hily et al., 2018
KX035004.1	GRSPaV	I	Hily et al., 2018
MG938295.1	GRSPaV	I	Hily et al., 2018
MG938326.1	GRSPaV	I	Hily et al., 2018
MG938321.1	GRSPaV	I	Hily et al., 2018
MG938331.1	GRSPaV	I	Hily et al., 2018
MG938322.1	GRSPaV	I	Hily et al., 2018
MG938339.1	GRSPaV	I	Hily et al., 2018
MG938324.1	GRSPaV	I	Hily et al., 2018
MG938337.1	GRSPaV	I	Hily et al., 2018
MG938316.1	GRSPaV	I	Hily et al., 2018
MG938330.1	GRSPaV	I	Hily et al., 2018
MG938345.1	GRSPaV	I	Hily et al., 2018
KX035002.1	GRSPaV	I	Hily et al., 2018
KX034995.1	GRSPaV	I	Hily et al., 2018
KX034993.1	GRSPaV	I	Hily et al., 2018
KX034989.1	GRSPaV	I	Hily et al., 2018
KX034981.1	GRSPaV	I	Hily et al., 2018
KX034990.1	GRSPaV	I	Hily et al., 2018
KX034992.1	GRSPaV	I	Hily et al., 2018
MG938342.1	GRSPaV	I	Hily et al., 2018
KX034985.1	GRSPaV	I	Hily et al., 2018
KX034994.1	GRSPaV	I	Hily et al., 2018
KX034998.1	GRSPaV	I	Hily et al., 2018
KX034986.1	GRSPaV	I	Hily et al., 2018
KX034984.1	GRSPaV	I	Hily et al., 2018
KX034982.1	GRSPaV	I	Hily et al., 2018
KX034983.1	GRSPaV	I	Hily et al., 2018
MG938348.1	GRSPaV	I	Hily et al., 2018
ON669166	GRSPaV	I	Shvets et al., 2022
ON669150	GRSPaV	I	Shvets et al., 2022
ON669149	GRSPaV	I	Shvets et al., 2022
ON669139	GRSPaV	I	Shvets et al., 2022
ON669151	GRSPaV	I	Shvets et al., 2022
ON669158	GRSPaV	I	Shvets et al., 2022
ON669141	GRSPaV	I	Shvets et al., 2022
ON669145	GRSPaV	I	Shvets et al., 2022
ON669164	GRSPaV	I	Shvets et al., 2022
ON669146	GRSPaV	I	Shvets et al., 2022
ON669144	GRSPaV	I	Shvets et al., 2022
ON669168	GRSPaV	I	Shvets et al., 2022
ON669163	GRSPaV	I	Shvets et al., 2022
ON669162	GRSPaV	I	Shvets et al., 2022
ON669154	GRSPaV	I	Shvets et al., 2022
AY881627.1	GRSPaV	II	Hily et al., 2018
KX274277.1	GRSPaV	II	Hily et al., 2018
MG938298.1	GRSPaV	II	Hily et al., 2018
HE591388	GRSPaV	II	Hily et al., 2018
MG938310.1	GRSPaV	II	Hily et al., 2018
MG938302.1	GRSPaV	II	Hily et al., 2018
MG938299.1	GRSPaV	II	Hily et al., 2018
MG938301.1	GRSPaV	II	Hily et al., 2018
JQ922417	GRSPaV	II	Hily et al., 2018
MG938308.1	GRSPaV	II	Hily et al., 2018
JX513892	GRSPaV	II	Hily et al., 2018
MG938304.1	GRSPaV	II	Hily et al., 2018
MG925334.1	GRSPaV	II	Hily et al., 2018
AF026278	GRSPaV	II	Hily et al., 2018
KX925555	GRSPaV	II	Hily et al., 2018
KX274276	GRSPaV	II	Hily et al., 2018
KX925556	GRSPaV	II	Hily et al., 2018
FR691076	GRSPaV	II	Hily et al., 2018
KX035005	GRSPaV	II	Hily et al., 2018
KX035003	GRSPaV	II	Hily et al., 2018
KX035001	GRSPaV	II	Hily et al., 2018
MG938347.1	GRSPaV	II	Hily et al., 2018
JX559646	GRSPaV	II	Hily et al., 2018
AY881626	GRSPaV	II	Hily et al., 2018
KC427107	GRSPaV	II	Hily et al., 2018
MG938318.1	GRSPaV	II	Hily et al., 2018
MG938329.1	GRSPaV	II	Hily et al., 2018
MG938320.1	GRSPaV	II	Hily et al., 2018
MG938341.1	GRSPaV	II	Hily et al., 2018
ON669137	GRSPaV	II	Shvets et al., 2022
ON669160	GRSPaV	II	Shvets et al., 2022
ON669159	GRSPaV	II	Shvets et al., 2022
ON669143	GRSPaV	II	Shvets et al., 2022
ON669156	GRSPaV	II	Shvets et al., 2022
ON669167	GRSPaV	II	Shvets et al., 2022
ON669153	GRSPaV	II	Shvets et al., 2022
KX958435	GRSPaV	III	Hily et al., 2018
MG938294.1	GRSPaV	III	Hily et al., 2018
MG938305.1	GRSPaV	III	Hily et al., 2018
MG938313.1	GRSPaV	III	Hily et al., 2018
MG938315.1	GRSPaV	III	Hily et al., 2018
MG938336.1	GRSPaV	III	Hily et al., 2018
MG938314.1	GRSPaV	III	Hily et al., 2018
MG938323.1	GRSPaV	III	Hily et al., 2018
MG938332.1	GRSPaV	III	Hily et al., 2018
MG938338.1	GRSPaV	III	Hily et al., 2018
MG938327.1	GRSPaV	III	Hily et al., 2018
MG938319.1	GRSPaV	III	Hily et al., 2018
MG938334.1	GRSPaV	III	Hily et al., 2018
MG938325.1	GRSPaV	III	Hily et al., 2018
MG938309.1	GRSPaV	III	Hily et al., 2018
KT948710	GRSPaV	III	Hily et al., 2018
KX274274	GRSPaV	III	Hily et al., 2018
MG938300.1	GRSPaV	III	Hily et al., 2018
MG925336.1	GRSPaV	III	Hily et al., 2018
KR054734	GRSPaV	III	Hily et al., 2018
MG938328.1	GRSPaV	III	Hily et al., 2018
MG938317.1	GRSPaV	III	Hily et al., 2018
MG938335.1	GRSPaV	III	Hily et al., 2018
MG938332.1	GRSPaV	III	Hily et al., 2018
MG938340.1	GRSPaV	III	Hily et al., 2018
AY368172	GRSPaV	III	Hily et al., 2018
MG938296.1	GRSPaV	III	Hily et al., 2018
ON669161	GRSPaV	III	Shvets et al., 2022
ON669155	GRSPaV	III	Shvets et al., 2022
ON669148	GRSPaV	III	Shvets et al., 2022
ON669165	GRSPaV	III	Shvets et al., 2022
ON669140	GRSPaV	III	Shvets et al., 2022
ON669142	GRSPaV	III	Shvets et al., 2022
ON669138	GRSPaV	III	Shvets et al., 2022
ON669147	GRSPaV	III	Shvets et al., 2022
ON669157	GRSPaV	III	Shvets et al., 2022
KR054735	GRSPaV	IV	Hily et al., 2018
MG938306.1	GRSPaV	IV	Hily et al., 2018
MG925335.1	GRSPaV	IV	Hily et al., 2018
Representative sequences for the coat protein (CP)
JF811833	GLRaV-1	II	Sabella et al., 2018
JF811834	GLRaV-1	II	Sabella et al., 2018
JF811836	GLRaV-1	II	Sabella et al., 2018
JF811837	GLRaV-1	II	Sabella et al., 2018
JF811838	GLRaV-1	II	Sabella et al., 2018
JF811839	GLRaV-1	II	Sabella et al., 2018
JF811840	GLRaV-1	II	Sabella et al., 2018
JF811841	GLRaV-1	II	Sabella et al., 2018
JF811842	GLRaV-1	II	Sabella et al., 2018
JF811843	GLRaV-1	II	Sabella et al., 2018
JF811844	GLRaV-1	II	Sabella et al., 2018
JF811845	GLRaV-1	II	Sabella et al., 2018
JF811851	GLRaV-1	II	Sabella et al., 2018
JF811852	GLRaV-1	II	Sabella et al., 2018
JF811853	GLRaV-1	II	Sabella et al., 2018
ON620256	GLRaV-1	II	Shvets et al., 2022
ON645908	GLRaV-1	II	Shvets et al., 2022
JF811854	GLRaV-1	III	Sabella et al., 2018
JF811855	GLRaV-1	III	Sabella et al., 2018
JF811857	GLRaV-1	III	Sabella et al., 2018
ON645909.1	GLRaV-1	III	Shvets et al., 2022
		References:
	Sabella, E.; Pierro, R.; Luvisi, A.; Panattoni, A.; D’Onofrio, C.; Scalabrelli, G.; Nutricati, E.; Aprile, A.; De Bellis, L.; Materazzi, A. Phylogenetic Analysis of Viruses in Tuscan Vitis Vinifera Sylvestris (Gmeli) Hegi. PLoS ONE 2018, 13, e0200875.
	Zarghani, S.N.; Hily, J.M.; Glasa, M.; Marais, A.; Wetzel, T.; Faure, C.; Vigne, E.; Velt, A.; Lemaire, O.; Boursiquot, J.M.; et al. Grapevine virus T diversity as revealed by full-length genome sequences assembled from high-throughput sequence data. PLoS One 2018, 13, e0206010, doi:10.1371/JOURNAL.PONE.0206010.
	Hily, J.M.; Beuve, M.; Vigne, E.; Demangeat, G.; Candresse, T.; Lemaire, O. A genome-wide diversity study of grapevine rupestris stem pitting-associated virus. Arch. Virol. 2018, 163, 3105–3111, doi:10.1007/S00705-018-3945-0/FIGURES/2.
	Beuve, M.; Hily, J.M.; Alliaume, A.; Reinbold, C.; Le Maguet, J.; Candresse, T.; Herrbach, E.; Lemaire, O. A complex virome unveiled by deep sequencing analysis of RNAs from a French Pinot Noir grapevine exhibiting strong leafroll symptoms. Arch. Virol. 2018, 163, 2937–2946, doi:10.1007/S00705-018-3949-9/FIGURES/2.
	Maddahian, M.; Massumi, H.; Heydarnejad, J.; Hosseinipour, A.; Khezri, A.; Sano, T. Biological and molecular characterization of hop stunt viroid variants from pistachio trees in Iran. J. Phytopathol. 2019, 167, 163–173, doi:10.1111/JPH.12783.
	Shvets, D.; Porotikova, E.; Sandomirsky, K.; Vinogradova, S. Virome of Grapevine Germplasm from the Anapa Ampelographic Collection (Russia). Viruses 2022, 14, 1314, doi:10.3390/V14061314.

## Sheet: Table S10
Supplementary materials, Shvets et al., 2022. Metagenomic Analysis of Ampelographic Collections of Dagestan Revealed the Presence of Two Novel Grapevine Viruses
Supplementary Table S10. Number of reads and contigs obtained for each library after sequencing by Illumina NovaSeq 6000 Sequencing System
Library code	Sample ID	Number of reads	Reads after data preprocessing	De novo assembly by
				Geneious		SPAdes
				Contig number	N50	Contig number	N50
Q24	1454	13804020	2893819	111075	430	9733	513
Q25	1453	14342534	2820349	106827	435	9229	956
Q26	1452	13178138	3313347	109114	429	9178	1037
Q27	1451	13788962	2760506	96837	392	5747	1051
Q28	1449	11009766	2312124	58663	393	3030	1066
Q29	1448	12693982	2699175	95836	423	6501	1092
Q30	1447	11616820	2325955	77314	415	5554	1094
Q31	1446	11777860	2434246	84587	405	5470	1095
Q32	1444	14023266	2990489	108689	406	6714	1110
Q33	1441	12482614	2587665	96039	432	7587	1113
Q34	1427	13044196	2495572	92543	408	6603	1127
Q35	1443	12640580	2416104	86905	395	6359	1127
Q36	1439	12252770	2541101	103287	414	7460	1129
Q37	1437	13758814	2731233	97692	403	5631	1131
Q38	1436	10840946	2074414	67702	366	3131	1133
Q39	1435	13336888	2646659	93717	393	5333	1147
Q40	1434	13332430	2586799	89302	377	4364	1156
Q41	1433	15185022	3177780	105819	413	7572	1161
Q42	1431	16864246	3287550	111489	403	6818	1161
Q43	1429	69081134	11421173	362050	443	17117	1423
Q44	1428	13374192	2719669	94877	399	5560	1168
Q45	1426	8017720	1728925	58372	399	4671	1184
Q46	1425	11880742	2469136	76180	387	4131	1186
Q47	1423	13972434	2908361	111075	442	3591	1191
Q48	1421	13088732	2686234	98122	456	9771	1192
Q49	1420	15373878	2917721	100619	390	5053	1201
Q50	1418	16675064	3359899	1116404	435	9616	1209
Q51	1388	11706428	2235117	76074	386	3997	1213
Q52	1387	14451992	2956771	108765	433	9007	1221
Q53	1386	11961010	2605816	98824	408	6436	1224
Q54	1385	8429258	1859810	62405	387	3711	1234
Q55	1379	15141558	3441704	123527	430	9703	1239
Q56	1375	7940184	2084072	60384	382	3288	1268
Q57	1373	8841072	2137320	54660	365	2466	1273
Q58	1372	12502906	3092618	110052	417	6844	1337
Q59	1371	10223896	2418996	83478	395	4909	1371
Q60	1370	7704358	1991696	66611	408	4735	1380
Q61	1369	10342642	2665093	90603	439	7692	1381
Q62	1368	9937518	2160940	74827	404	5913	1384
Q63	1367	7827456	1843284	62170	390	3457	1402
Q64	1366	11826336	2446876	94529	408	5866	1411
Q65	1365	10968814	2386679	84744	441	8286	1414
Q66	1364	6356564	1544594	45245	388	2624	1423
Q67	1363	10687298	2102200	69069	384	4331	1429
Q68	1362	8819580	1952267	73432	406	5022	1451
Q69	1361	11465196	2495537	80415	388	4598	1452
Q70	1360	10039266	2429309	82321	430	7043	1550
Q71	1359	11129126	2204763	75450	391	5039	1558
Q72	1358	11240582	2137242	66282	383	3934	1591
Q73	1357	13910480	2975183	103524	422	8944	1594
Q74	1308	10721092	2425063	76662	392	5615	1600
Q75	1307	8376086	1918515	56469	381	3254	1625
Q76	1306	10683744	2341171	80553	401	5585	1681
Q77	1305	9933788	1874262	65921	371	4183	1691
Q78	1304	10070800	1984404	65507	395	4439	1712
Q79	1303	12280926	2383665	78796	388	5085	1725
Q80	1301	9268250	1995282	93127	340	2558	1781
Q81	1300	13278522	2511496	70989	352	3625	1790
Q82	1299	11387774	1982088	66446	358	2965	1836
Q83	1298	11914946	2398511	78479	372	4011	1873
Q84	1297	11393322	2266132	62209	356	2496	1891
Q85	1296	11459702	2178230	69842	368	3460	1921
Q86	1295	14873118	2788005	102692	401	7329	1924
Q87	1294	11268692	2094558	60824	361	2297	1955
Q88	1293	10949502	2156423	70163	379	4008	1996
Q89	1292	11887104	2398094	73596	377	4427	2011
Q90	1291	12290416	2633178	95233	433	9341	2045
Q91	1290	10340158	2151430	79661	415	6903	2124
Q92	1289	10133236	2106191	63427	368	2950	2349
Q93	1287	11291950	2341885	83453	417	7177	2648
Q94	1285	6444874	1082872	32999	355	1417	3722
Q95	1284	11463848	2304747	69145	388	3913	3764
Q96	1283	10824354	2172975	69351	401	4993	4641

[truncated: 9 more sheets: Table S11, Table S12, Table S13, Table S14, Table S15, Table S16, Table S17, Table S18, Table S19]
